# Supplementary material for: Two New Compounds from the Endophytic Fungi of Dryopteris crassirhizoma and Their Antimicrobial Activities
Source: Molecules. 2023 Dec 12;28(24):8043. doi: 10.3390/molecules28248043 (PMC10745856; doi:10.3390/molecules28248043)
Supplement: Supplementary file 1 [file molecules-28-08043-s001.zip]

Archive with 1 entries (1 files):
- molecules-2673697-supplementary.pdf
